# Supplementary material for: Advancing Mobile Neuroscience: A Novel Wearable Backpack for Multi-Sensor Research in Urban Environments
Source: Sensors (Basel). 2025 Nov 24;25(23):7163. doi: 10.3390/s25237163 (PMC12694519; doi:10.3390/s25237163)
Supplement: Supplementary file 1 [file sensors-25-07163-s001.zip]

Archive with 1 entries (1 files):
- sensors-3930843-supplementary.pdf
